# Supplementary material for: Identification of hub genes and potential molecular mechanisms in MSS/MSI classifier primary colorectal cancer based on multiple datasets
Source: Discov Oncol. 2024 Jul 18;15:290. doi: 10.1007/s12672-024-01148-0 (PMC11258107; doi:10.1007/s12672-024-01148-0)
Supplement: Supplementary file 1 — Additional file 1. [file 12672_2024_1148_MOESM1_ESM.xls]

## Sheet: Sheet1
ID	adj.P.Val	P.Value	t	B	logFC	Gene.symbol	Gene.title	attribute
213048_s_at	6.53e-41	1.19e-45	20.2935	92.0654	2.2916	SET	SET nuclear proto-oncogene	up
238673_at	4.61e-24	1.69e-28	13.6766	53.9058	1.71725	SAMD12	sterile alpha motif domain containing 12
227556_at	5.01e-23	5.46e-27	13.1216	50.5198	2.00486	NME7	NME/NM23 family member 7
226085_at	5.01e-23	5.49e-27	13.1207	50.5146	1.88528	CBX5	chromobox 5
228545_at	1.1e-22	1.41e-26	12.9701	49.5935	1.27758	ZNF148	zinc finger protein 148
225541_at	3.38e-20	1.11e-23	-11.9096	43.0959	-1.79715	RPL22L1	ribosomal protein L22 like 1
230002_at	6.51e-20	2.38e-23	11.7885	42.3541	1.84805	GPSM2	G-protein signaling modulator 2
211758_x_at	1.63e-19	6.25e-23	11.6349	41.4132	1.06643	TXNDC9	thioredoxin domain containing 9
226400_at	1.91e-19	7.67e-23	11.6023	41.2137	1.4106	CDC42	cell division cycle 42
221830_at	4.65e-19	2.12e-22	11.44	40.2203	1.34331	RAP2A	RAP2A, member of RAS oncogene family
242121_at	9.27e-19	4.92e-22	11.3062	39.4021	1.82932	FTX	FTX transcript, XIST regulator (non-protein coding)
228030_at	9.7e-19	5.32e-22	11.2935	39.3247	2.50461	RBM6	RNA binding motif protein 6
214718_at	1.03e-18	5.87e-22	11.278	39.2299	1.42383	GATAD1	GATA zinc finger domain containing 1
214257_s_at	1.18e-18	6.92e-22	11.2516	39.0689	1.23085	SEC22B	SEC22 homolog B, vesicle trafficking protein (gene/pseudogene)
201670_s_at	2.1e-18	1.3e-21	11.1504	38.4509	1.31308	MARCKS	myristoylated alanine rich protein kinase C substrate
232382_s_at	4.61e-18	3.04e-21	11.0151	37.6255	1.56072	PCMTD1	protein-L-isoaspartate (D-aspartate) O-methyltransferase domain containing 1
242414_at	4.61e-18	3.12e-21	11.011	37.6005	2.4826	QPRT	quinolinate phosphoribosyltransferase
223694_at	6.32e-18	4.39e-21	-10.9562	37.2662	-2.98545	TRIM7	tripartite motif containing 7
222787_s_at	1.02e-17	7.45e-21	10.8715	36.7504	1.63382	TMEM106B	transmembrane protein 106B
244825_at	1.02e-17	7.98e-21	10.8606	36.6841	2.31607	SHROOM4	shroom family member 4
236223_s_at	1.62e-10	1.63e-12	7.67986	18.0288	1.3156	RIT1	Ras like without CAAX 1
216129_at	1.44e-17	1.25e-20	10.7887	36.2463	1.45158	ATP9A	ATPase phospholipid transporting 9A (putative)
35201_at	6.73e-17	8e-20	-10.4902	34.4347	-1.05607	HNRNPL	heterogeneous nuclear ribonucleoprotein L
222357_at	1.93e-17	1.76e-20	10.7334	35.9106	1.99897	ZBTB20	zinc finger and BTB domain containing 20
203628_at	3.11e-17	3.3e-20	10.6329	35.2998	1.62024	IGF1R	insulin like growth factor 1 receptor
229835_s_at	4.77e-17	5.23e-20	10.5587	34.8496	1.32641	PRELID3B	PRELI domain containing 3B
230085_at	5.42e-17	6.04e-20	10.5354	34.7084	1.61274	PDK3	pyruvate dehydrogenase kinase 3
213619_at	5.95e-17	6.74e-20	10.5177	34.6013	1.10113	HNRNPH1	heterogeneous nuclear ribonucleoprotein H1 (H)
233458_at	6.57e-17	7.57e-20	10.4991	34.4883	1.91477	LOC101060521///POLR3E	DNA-directed RNA polymerase III subunit RPC5///RNA polymerase III subunit E
218136_s_at	6.7e-17	7.85e-20	-10.4934	34.4537	-1.07064	SLC25A37	solute carrier family 25 member 37
244023_at	9.4e-17	1.17e-19	10.4291	34.0645	1.69063	SYK	spleen associated tyrosine kinase
209425_at	1.22e-16	1.59e-19	10.3796	33.7649	1.49617	C1QTNF3-AMACR///AMACR	C1QTNF3-AMACR readthrough (NMD candidate)///alpha-methylacyl-CoA racemase
201122_x_at	1.53e-15	2.76e-18	-9.917	30.9788	-1.22359	EIF5A	eukaryotic translation initiation factor 5A
221780_s_at	1.8e-16	2.47e-19	10.3082	33.3337	1.04398	DDX27	DEAD-box helicase 27
206108_s_at	2.71e-16	4.02e-19	-10.2297	32.8596	-1.6154	SRSF6	serine and arginine rich splicing factor 6
1552711_a_at	2.72e-16	4.08e-19	-10.2273	32.845	-1.28313	CYB5D1	cytochrome b5 domain containing 1
229033_s_at	4.71e-08	1.1e-09	6.48669	11.7086	1.14794	MUM1	melanoma associated antigen (mutated) 1
228222_at	4.21e-16	6.99e-19	10.1402	32.32	1.41425	PPP1CB	protein phosphatase 1 catalytic subunit beta
213201_s_at	4.21e-16	7.01e-19	-10.1397	32.3171	-2.85482	TNNT1	troponin T1, slow skeletal type
202520_s_at	1.36e-15	2.44e-18	9.93708	31.0993	1.54612	MLH1	mutL homolog 1
1555883_s_at	2.23e-15	4.29e-18	9.84555	30.5508	1.4891	SPIN3	spindlin family member 3
31874_at	2.23e-15	4.35e-18	-9.84325	30.537	-1.19723	GAS2L1	growth arrest specific 2 like 1
207457_s_at	2.23e-15	4.36e-18	9.84282	30.5344	3.61836	LY6G6F///LY6G6D	lymphocyte antigen 6 complex, locus G6F///lymphocyte antigen 6 complex, locus G6D
205388_at	2.98e-15	6.11e-18	9.7878	30.2052	2.05719	TNNC2	troponin C2, fast skeletal type
210282_at	3.57e-15	7.43e-18	9.75575	30.0137	1.675	ZMYM2	zinc finger MYM-type containing 2
236235_at	3.99e-15	8.38e-18	9.73614	29.8966	1.86425	ITCH	itchy E3 ubiquitin protein ligase
219221_at	5.15e-15	1.12e-17	9.68878	29.6139	1.3708	ZBTB38	zinc finger and BTB domain containing 38
218963_s_at	5.74e-15	1.26e-17	9.6696	29.4995	3.89773	KRT23	keratin 23
201911_s_at	1.51e-14	3.77e-17	9.48959	28.4287	1.60028	FARP1	FERM, ARH/RhoGEF and pleckstrin domain protein 1
215505_s_at	6.58e-15	1.49e-17	-9.6419	29.3344	-1.77116	STRN3	striatin 3
228708_at	8.81e-15	2.11e-17	-9.58492	28.9952	-1.83524	RAB27B	RAB27B, member RAS oncogene family
229528_at	9.19e-15	2.22e-17	9.57681	28.9469	1.32217	SBNO1	strawberry notch homolog 1
202589_at	1.15e-14	2.79e-17	-9.53929	28.7239	-1.083	TYMS	thymidylate synthetase
213789_at	1.54e-14	3.89e-17	9.48456	28.3989	1.37333	EBP	emopamil binding protein (sterol isomerase)
236706_at	1.71e-14	4.41e-17	-9.46418	28.278	-1.89339	LYG1	lysozyme g1
203444_s_at	1.73e-14	4.56e-17	-9.45869	28.2454	-1.88801	MTA2	metastasis associated 1 family member 2
205405_at	1.95e-14	5.27e-17	9.43485	28.1041	2.18371	SEMA5A	semaphorin 5A
242844_at	2.37e-14	6.81e-17	9.39257	27.8537	1.12043	PGGT1B	protein geranylgeranyltransferase type I subunit beta
1558794_at	2.75e-14	8.11e-17	9.36368	27.6827	1.28003	NUTM2A-AS1	NUTM2A antisense RNA 1
222881_at	2.98e-14	8.85e-17	-9.34932	27.5978	-1.21461	HPSE	heparanase
1554769_at	3.39e-14	1.02e-16	9.32546	27.4568	1.58767	ZNF785	zinc finger protein 785
205495_s_at	3.66e-14	1.12e-16	-9.31078	27.3701	-2.84599	GNLY	granulysin
205255_x_at	4.48e-14	1.41e-16	9.27244	27.1438	1.10831	TCF7	transcription factor 7 (T-cell specific, HMG-box)
220180_at	5.37e-14	1.74e-16	-9.23763	26.9386	-1.32187	CCDC68	coiled-coil domain containing 68
212349_at	5.57e-14	1.81e-16	9.23062	26.8973	1.09343	POFUT1	protein O-fucosyltransferase 1
219956_at	5.83e-14	1.92e-16	9.22148	26.8435	1.55073	GALNT6	polypeptide N-acetylgalactosaminyltransferase 6
230093_at	7.88e-14	2.69e-16	-9.16511	26.5118	-1.27639	RSPH1	radial spoke head 1 homolog
230466_s_at	1.02e-13	3.58e-16	9.11803	26.2352	1.19428	RASSF3	Ras association domain family member 3
239757_at	1.05e-13	3.7e-16	9.11232	26.2017	1.29369	ZFAND6	zinc finger AN1-type containing 6
229215_at	1.13e-13	4.01e-16	9.09906	26.1239	2.08628	ASCL2	achaete-scute family bHLH transcription factor 2
242133_s_at	1.96e-13	7.42e-16	8.99673	25.5245	1.67672	LOC654342///LOC645166	lymphocyte-specific protein 1 pseudogene///lymphocyte-specific protein 1 pseudogene
64474_g_at	2.18e-13	8.43e-16	-8.97546	25.4002	-1.0426	MIR1306///DGCR8	microRNA 1306///DGCR8 microprocessor complex subunit
242594_at	2.25e-13	8.76e-16	-8.96905	25.3627	-1.2071	BOD1L1	biorientation of chromosomes in cell division 1 like 1
243681_at	5.47e-07	1.79e-08	5.93925	9.009	1.49822	SHANK2	SH3 and multiple ankyrin repeat domains 2
228834_at	2.33e-13	9.16e-16	8.96146	25.3184	1.93313	TOB1	transducer of ERBB2, 1
204693_at	2.46e-13	9.75e-16	-8.95114	25.2581	-1.0778	CDC42EP1	CDC42 effector protein 1
203896_s_at	2.56e-13	1.03e-15	8.94134	25.2009	2.41967	PLCB4	phospholipase C beta 4
226961_at	3.26e-13	1.37e-15	8.89404	24.9251	1.18518	PRR15	proline rich 15
232203_at	3.46e-13	1.47e-15	8.88253	24.858	2.36816	NKD1	naked cuticle homolog 1
235405_at	3.69e-13	1.58e-15	8.87053	24.7882	1.30187	GSTA4	glutathione S-transferase alpha 4
212151_at	4.88e-13	2.19e-15	8.81592	24.4706	1.25853	PBX1	PBX homeobox 1
202203_s_at	5.29e-13	2.39e-15	-8.80099	24.3839	-1.20094	AMFR	autocrine motility factor receptor
1569062_s_at	5.63e-13	2.59e-15	-8.78779	24.3072	-2.32977	IQGAP3	IQ motif containing GTPase activating protein 3
215123_at	5.69e-13	2.62e-15	8.78552	24.294	1.34699	NPIPA5///NPIPB5///LOC613037///NPIPB4///NPIPB3	nuclear pore complex interacting protein family member A5///nuclear pore complex interacting protein family member B5///nuclear pore complex interacting protein member///nuclear pore complex interacting protein family member B4///nuclear pore complex interacting protein family member B3
222891_s_at	8.08e-13	3.84e-15	8.7212	23.9212	1.15585	BCL11A	B-cell CLL/lymphoma 11A
225914_s_at	8.76e-13	4.28e-15	8.70312	23.8166	1.17855	CAB39L	calcium binding protein 39 like
230033_at	9.21e-13	4.51e-15	-8.69411	23.7644	-2.19444	DNAAF3	dynein axonemal assembly factor 3
241547_at	9.57e-13	4.78e-15	8.68456	23.7092	2.31348	A1CF	APOBEC1 complementation factor
222696_at	1.4e-12	7.17e-15	8.61602	23.3135	1.64739	AXIN2	axin 2
220936_s_at	2.35e-12	1.29e-14	8.51684	22.7428	1.8215	H2AFJ	H2A histone family member J
231667_at	2.39e-12	1.32e-14	8.51307	22.7211	2.58917	SLC39A5	solute carrier family 39 member 5
218704_at	2.4e-12	1.32e-14	8.51198	22.7149	1.43359	RNF43	ring finger protein 43
243589_at	2.65e-12	1.49e-14	8.49207	22.6006	1.23126	KANSL1	KAT8 regulatory NSL complex subunit 1
210808_s_at	2.86e-12	1.63e-14	8.47682	22.5132	1.67831	NOX1	NADPH oxidase 1
216682_s_at	3.73e-12	2.17e-14	8.42812	22.2343	1.08921	SUPT20H	SPT20 homolog, SAGA complex component
209108_at	3.83e-12	2.24e-14	8.4229	22.2044	1.05615	TSPAN6	tetraspanin 6
206858_s_at	5.43e-12	3.31e-14	-8.3561	21.8228	-2.8197	HOXC6	homeobox C6
206286_s_at	5.91e-12	3.67e-14	8.33864	21.7233	2.51834	TDGF1P3///TDGF1	teratocarcinoma-derived growth factor 1 pseudogene 3///teratocarcinoma-derived growth factor 1
219278_at	1.13e-11	7.47e-14	-8.21664	21.03	-1.37005	MAP3K6	mitogen-activated protein kinase kinase kinase 6
202909_at	1.36e-11	9.22e-14	8.18051	20.8254	1.38834	EPM2AIP1	EPM2A interacting protein 1
201313_at	1.46e-11	9.95e-14	-8.16731	20.7508	-1.55949	ENO2	enolase 2
212173_at	1.46e-11	9.96e-14	-8.16708	20.7495	-1.30238	AK2	adenylate kinase 2
239595_at	2e-11	1.43e-13	8.10485	20.3982	1.80562	GPX2	glutathione peroxidase 2
232633_at	2.49e-11	1.87e-13	8.05873	20.1385	1.23277	XRCC5	X-ray repair cross complementing 5
1558906_a_at	2.49e-11	1.87e-13	8.0585	20.1372	1.393	OSER1-AS1	OSER1 antisense RNA 1 (head to head)
1562921_at	2.7e-11	2.05e-13	-8.04266	20.0482	-1.34228	EP300-AS1	EP300 antisense RNA 1
219471_at	2.72e-11	2.07e-13	8.04062	20.0367	2.12563	KIAA0226L	KIAA0226 like
218346_s_at	3.04e-11	2.39e-13	8.01554	19.8959	1.34891	SESN1	sestrin 1
240044_x_at	3.15e-11	2.53e-13	8.00627	19.8438	1.17101	TNRC6B	trinucleotide repeat containing 6B
204015_s_at	3.74e-11	3.06e-13	-7.97273	19.6559	-1.75115	DUSP4	dual specificity phosphatase 4
205471_s_at	3.89e-11	3.21e-13	7.96485	19.6118	1.96239	DACH1	dachshund family transcription factor 1
231154_x_at	5.86e-11	5.13e-13	7.88284	19.1538	2.19649	TINAG	tubulointerstitial nephritis antigen
232478_at	6.9e-11	6.11e-13	7.85238	18.9841	2.28699	MIR181A2HG	MIR181A2 host gene
228503_at	7.47e-11	6.67e-13	7.83713	18.8993	1.8636	RPS6KA6	ribosomal protein S6 kinase A6
204653_at	8.95e-11	8.2e-13	-7.8009	18.6981	-2.26794	TFAP2A	transcription factor AP-2 alpha
244689_at	1.46e-10	1.44e-12	7.70156	18.1485	1.33647	PPARA	peroxisome proliferator activated receptor alpha
243495_s_at	1.49e-10	1.48e-12	7.69663	18.1213	1.50874	ZNF652	zinc finger protein 652
202478_at	1.8e-10	1.84e-12	-7.6585	17.9112	-1.76596	TRIB2	tribbles pseudokinase 2
213593_s_at	1.99e-10	2.05e-12	7.63909	17.8044	1.06357	TRA2A	transformer 2 alpha homolog
218807_at	2.04e-10	2.11e-12	7.6343	17.7781	1.84689	VAV3	vav guanine nucleotide exchange factor 3
205842_s_at	2.52e-10	2.69e-12	-7.59161	17.5438	-1.20086	JAK2	Janus kinase 2
223674_s_at	2.8e-10	3.03e-12	-7.57009	17.4258	-1.36183	CDC42SE1	CDC42 small effector 1
227223_at	2.88e-10	3.13e-12	7.56429	17.3941	1.09583	RBM39	RNA binding motif protein 39
228754_at	2.91e-10	3.2e-12	7.5608	17.375	1.1144	SLC6A6	solute carrier family 6 member 6
1568853_at	3.84e-10	4.39e-12	7.50448	17.0673	1.17265	LOC101927929	uncharacterized LOC101927929
219962_at	3.91e-10	4.5e-12	7.49994	17.0426	2.16453	ACE2	angiotensin I converting enzyme 2
234445_at	4.91e-10	5.79e-12	7.4549	16.7974	1.07173	ZNRD1ASP	zinc ribbon domain containing 1 antisense, pseudogene
1558875_at	4.93e-10	5.81e-12	-7.45414	16.7932	-1.15762	SREBF1	sterol regulatory element binding transcription factor 1
229625_at	5.36e-10	6.38e-12	-7.43762	16.7035	-1.52342	GBP5	guanylate binding protein 5
231341_at	7.71e-10	9.61e-12	7.36413	16.3053	2.30337	SLC35D3	solute carrier family 35 member D3
230848_s_at	8.85e-10	1.13e-11	7.33483	16.1471	1.1707	MGA	MGA, MAX dimerization protein
201506_at	9.72e-10	1.26e-11	7.3157	16.0439	1.19273	TGFBI	transforming growth factor beta induced
230793_at	1.07e-09	1.39e-11	7.29701	15.9433	1.16128	CARMIL1	capping protein regulator and myosin 1 linker 1
206696_at	1.11e-09	1.45e-11	7.28949	15.9028	2.37018	GPR143	G protein-coupled receptor 143
240806_at	1.14e-09	1.5e-11	7.28441	15.8755	1.40138	RPL15	ribosomal protein L15
220920_at	1.36e-09	1.83e-11	7.24805	15.6802	1.76748	ATP10B	ATPase phospholipid transporting 10B (putative)
201280_s_at	1.37e-09	1.84e-11	7.24667	15.6728	1.1241	LOC101926921///DAB2	uncharacterized LOC101926921///DAB2, clathrin adaptor protein
206754_s_at	1.39e-09	1.87e-11	7.24414	15.6592	2.08511	CYP2B7P///CYP2B6	cytochrome P450 family 2 subfamily B member 7, pseudogene///cytochrome P450 family 2 subfamily B member 6
220176_at	1.55e-09	2.1e-11	7.22247	15.5431	1.01833	NUBPL	nucleotide binding protein like
205488_at	1.63e-09	2.23e-11	-7.21189	15.4865	-1.84712	GZMA	granzyme A
244353_s_at	1.65e-09	2.27e-11	7.20853	15.4685	1.56993	SLC2A12	solute carrier family 2 member 12
226029_at	1.69e-09	2.33e-11	7.20388	15.4436	1.48499	VANGL2	VANGL planar cell polarity protein 2
231768_at	2.05e-09	2.92e-11	-7.16311	15.2259	-1.78955	USF1	upstream transcription factor 1
210533_at	2.19e-09	3.16e-11	-7.14878	15.1495	-2.03037	MSH4	mutS homolog 4
231941_s_at	2.29e-09	3.31e-11	7.13995	15.1024	1.42826	MUC20	mucin 20, cell surface associated
232136_s_at	2.32e-09	3.37e-11	7.13694	15.0864	1.52934	CTTNBP2	cortactin binding protein 2
238542_at	2.75e-09	4.07e-11	-7.10242	14.9029	-1.75451	ULBP2	UL16 binding protein 2
222938_x_at	3.05e-09	4.57e-11	7.08135	14.7911	1.72417	ENPP3	ectonucleotide pyrophosphatase/phosphodiesterase 3
227641_at	3.85e-09	5.97e-11	-7.03214	14.5306	-1.53586	FBXL16	F-box and leucine rich repeat protein 16
206156_at	4.56e-09	7.23e-11	-6.99705	14.3454	-2.04199	GJB5	gap junction protein beta 5
219949_at	4.92e-09	7.96e-11	6.97926	14.2517	1.56693	LRRC2	leucine rich repeat containing 2
218345_at	5.04e-09	8.22e-11	6.97336	14.2207	1.52136	TMEM176A	transmembrane protein 176A
202780_at	5.06e-09	8.3e-11	-6.97151	14.211	-1.23953	OXCT1	3-oxoacid CoA-transferase 1
236340_at	5.17e-09	8.5e-11	6.9672	14.1883	1.84315	LINC01006///C7orf13	long intergenic non-protein coding RNA 1006///chromosome 7 open reading frame 13
222812_s_at	5.31e-09	8.78e-11	-6.96129	14.1572	-1.16259	RHOF	ras homolog family member F, filopodia associated
208121_s_at	5.59e-09	9.3e-11	6.95048	14.1004	2.14835	PTPRO	protein tyrosine phosphatase, receptor type O
241813_at	5.64e-09	9.41e-11	-6.94844	14.0897	-1.2857	MBD1	methyl-CpG binding domain protein 1
205105_at	6.84e-09	1.18e-10	6.90579	13.8661	1.06567	MAN2A1	mannosidase alpha class 2A member 1
223253_at	7.16e-09	1.25e-10	6.89623	13.8161	1.81486	EPDR1	ependymin related 1
226470_at	8.26e-09	1.48e-10	6.86475	13.6516	1.57088	GGT7	gamma-glutamyltransferase 7
208744_x_at	9.19e-09	1.68e-10	6.84092	13.5274	1.05674	HSPH1	heat shock protein family H (Hsp110) member 1
220532_s_at	1.05e-08	1.96e-10	6.81188	13.3763	1.28516	TMEM176B	transmembrane protein 176B
213915_at	1.35e-08	2.62e-10	-6.75786	13.0962	-2.14386	NKG7	natural killer cell granule protein 7
235117_at	1.36e-08	2.65e-10	-6.75594	13.0862	-1.1331	CHAC2	ChaC cation transport regulator homolog 2
212657_s_at	1.48e-08	2.91e-10	-6.73844	12.9958	-1.34146	IL1RN	interleukin 1 receptor antagonist
216910_at	1.68e-08	3.35e-10	6.71167	12.8576	1.80745	XPNPEP2	X-prolyl aminopeptidase 2
205543_at	1.93e-08	3.95e-10	-6.68083	12.6988	-1.66146	HSPA4L	heat shock protein family A (Hsp70) member 4 like
213094_at	1.97e-08	4.04e-10	-6.67666	12.6774	-1.43122	ADGRG6	adhesion G protein-coupled receptor G6
216255_s_at	2.33e-08	4.89e-10	6.64057	12.4921	2.2281	GRM8	glutamate metabotropic receptor 8
229358_at	2.61e-08	5.56e-10	6.61636	12.3682	1.23925	IHH	indian hedgehog
241755_at	4.25e-08	9.72e-10	6.50994	11.8263	1.01019	UQCRC2	ubiquinol-cytochrome c reductase core protein II
226654_at	4.25e-08	9.74e-10	6.50961	11.8246	2.38371	MUC12	mucin 12, cell surface associated
1553708_at	4.61e-08	1.07e-09	6.49163	11.7336	1.48177	LINC00525	long intergenic non-protein coding RNA 525
1553785_at	4.89e-08	1.15e-09	-6.47833	11.6663	-1.31178	RASGEF1B	RasGEF domain family member 1B
203841_x_at	5.33e-08	1.26e-09	6.45974	11.5724	1.60734	MAPRE3	microtubule associated protein RP/EB family member 3
232998_at	5.43e-08	1.29e-09	6.4555	11.551	1.55037	TIGD4	tigger transposable element derived 4
231152_at	5.66e-08	1.36e-09	6.44567	11.5015	1.7432	INO80D	INO80 complex subunit D
206907_at	8.47e-08	2.11e-09	-6.36065	11.0746	-1.44514	TNFSF9	tumor necrosis factor superfamily member 9
223075_s_at	1.16e-07	3.06e-09	-6.28897	10.7173	-1.39555	AIF1L	allograft inflammatory factor 1 like
1568822_at	1.36e-07	3.66e-09	6.25391	10.5434	1.61664	MTG2	mitochondrial ribosome associated GTPase 2
205043_at	1.7e-07	4.71e-09	6.20461	10.2998	1.48925	CFTR	cystic fibrosis transmembrane conductance regulator
226764_at	1.77e-07	4.94e-09	6.19549	10.2549	1.18643	ZNF827	zinc finger protein 827
224503_s_at	3.03e-07	9.17e-09	-6.07315	9.65601	-1.24297	ZCCHC2	zinc finger CCHC-type containing 2
214039_s_at	3.31e-07	1.02e-08	6.05244	9.55537	1.27854	LAPTM4B	lysosomal protein transmembrane 4 beta
226550_at	3.44e-07	1.07e-08	-6.04346	9.51181	-1.19998	SLC9A7	solute carrier family 9 member A7
242037_at	3.48e-07	1.08e-08	-6.04078	9.49879	-1.21595	ASPH	aspartate beta-hydroxylase
203349_s_at	3.97e-07	1.26e-08	-6.01014	9.35043	-1.38675	ETV5	ETS variant 5
229128_s_at	4.7e-07	1.52e-08	5.97277	9.17014	1.17872	ANP32E	acidic nuclear phosphoprotein 32 family member E
216191_s_at	5.93e-07	1.98e-08	-5.91955	8.91457	-1.53888	TRDV3	T cell receptor delta variable 3
213683_at	5.99e-07	2e-08	5.91701	8.90243	1.75706	ACSL6	acyl-CoA synthetase long-chain family member 6
227629_at	6.08e-07	2.04e-08	5.91283	8.88241	1.05015	PRLR	prolactin receptor
219735_s_at	8.03e-07	2.8e-08	5.84939	8.57985	1.39694	TFCP2L1	transcription factor CP2-like 1
225016_at	8.12e-07	2.84e-08	5.84645	8.56592	1.76052	APCDD1	APC down-regulated 1
207144_s_at	8.93e-07	3.17e-08	-5.82399	8.45929	-1.69862	CITED1	Cbp/p300 interacting transactivator with Glu/Asp rich carboxy-terminal domain 1
233486_at	9.08e-07	3.23e-08	5.82026	8.44162	1.16372	LOC101928881	uncharacterized LOC101928881
201939_at	9.96e-07	3.59e-08	-5.79863	8.33929	-1.11752	PLK2	polo like kinase 2
201564_s_at	1.12e-06	4.08e-08	-5.77238	8.21541	-1.44209	FSCN1	fascin actin-bundling protein 1
214596_at	1.45e-06	5.54e-08	5.70992	7.92206	1.43588	CHRM3	cholinergic receptor muscarinic 3
203408_s_at	1.51e-06	5.78e-08	5.70101	7.88041	1.23026	SATB1	SATB homeobox 1
1557167_at	1.53e-06	5.87e-08	5.69799	7.86629	1.59131	HCG11	HLA complex group 11 (non-protein coding)
206312_at	1.67e-06	6.47e-08	5.67787	7.77235	1.45701	GUCY2C	guanylate cyclase 2C
229829_at	1.71e-06	6.66e-08	5.67181	7.74411	1.12129	LINC00526	long intergenic non-protein coding RNA 526
205829_at	1.82e-06	7.14e-08	-5.65747	7.67735	-1.38238	HSD17B1	hydroxysteroid 17-beta dehydrogenase 1
222909_s_at	2.29e-06	9.37e-08	-5.60121	7.41651	-1.00439	BAG4	BCL2 associated athanogene 4
227361_at	2.42e-06	9.98e-08	-5.58797	7.35539	-1.02776	HS3ST3B1	heparan sulfate-glucosamine 3-sulfotransferase 3B1
220432_s_at	2.61e-06	1.09e-07	5.57006	7.27286	1.11572	CYP39A1	cytochrome P450 family 39 subfamily A member 1
220076_at	3.08e-06	1.32e-07	5.52952	7.08666	1.04454	ANKH	ANKH inorganic pyrophosphate transport regulator
206486_at	3.38e-06	1.47e-07	-5.5069	6.98314	-1.42936	LAG3	lymphocyte activating 3
210510_s_at	4.65e-06	2.11e-07	-5.43007	6.63375	-1.59016	NRP1	neuropilin 1
223757_at	5.23e-06	2.42e-07	5.40175	6.50581	1.46725	DIO3OS	DIO3 opposite strand/antisense RNA (head to head)
222484_s_at	5.64e-06	2.65e-07	5.38222	6.41784	2.32536	CXCL14	C-X-C motif chemokine ligand 14
238462_at	5.65e-06	2.66e-07	-5.38144	6.41433	-1.11193	UBASH3B	ubiquitin associated and SH3 domain containing B
223824_at	5.95e-06	2.82e-07	5.36842	6.3558	1.17003	RNLS	renalase, FAD dependent amine oxidase
210145_at	6.04e-06	2.87e-07	-5.36502	6.34053	-1.86238	PLA2G4A	phospholipase A2 group IVA
1556341_s_at	6.94e-06	3.37e-07	-5.33065	6.18656	-1.12665	MAPK12	mitogen-activated protein kinase 12
205421_at	7.1e-06	3.46e-07	5.32519	6.16217	1.17233	SLC22A3	solute carrier family 22 member 3
238654_at	7.71e-06	3.83e-07	-5.30335	6.06476	-1.23186	VSIG10L	V-set and immunoglobulin domain containing 10 like
221221_s_at	8.03e-06	4e-07	5.29351	6.02098	1.32917	KLHL3	kelch like family member 3
230613_at	8.32e-06	4.17e-07	-5.2848	5.98225	-1.095	GMEB1	glucocorticoid modulatory element binding protein 1
1553420_at	9.55e-06	4.91e-07	5.24948	5.8257	1.42287	SATB2-AS1	SATB2 antisense RNA 1
222439_s_at	1.17e-05	6.19e-07	-5.19895	5.60302	-1.28562	THRAP3	thyroid hormone receptor associated protein 3
227736_at	1.22e-05	6.49e-07	5.18869	5.55798	2.19786	C10orf99	chromosome 10 open reading frame 99
209016_s_at	1.26e-05	6.78e-07	-5.17929	5.51675	-1.09267	KRT7	keratin 7
238746_at	1.33e-05	7.21e-07	5.16566	5.45709	1.07891	PXMP4	peroxisomal membrane protein 4
205081_at	1.48e-05	8.11e-07	-5.13999	5.34506	-1.42792	CRIP1	cysteine rich protein 1
231944_at	1.64e-05	9.11e-07	-5.1142	5.23289	-1.04781	ERO1B	endoplasmic reticulum oxidoreductase 1 beta
231070_at	2.01e-05	1.15e-06	5.06259	5.00961	1.25717	IYD	iodotyrosine deiodinase
236075_s_at	2.07e-05	1.19e-06	-5.05502	4.97696	-1.08014	LOC101928000	uncharacterized LOC101928000
204871_at	2.1e-05	1.21e-06	5.05186	4.96338	1.18073	MTERF1	mitochondrial transcription termination factor 1
239884_at	2.11e-05	1.22e-06	5.05004	4.95556	1.4905	CADPS	calcium dependent secretion activator
203559_s_at	2.33e-05	1.36e-06	5.02525	4.84908	1.05007	AOC1	amine oxidase, copper containing 1
207202_s_at	2.42e-05	1.42e-06	5.01508	4.80546	1.38182	NR1I2	nuclear receptor subfamily 1 group I member 2
232424_at	4.66e-05	3.06e-06	-4.84264	4.07635	-1.17031	PRDM16	PR/SET domain 16
201367_s_at	5.26e-05	3.5e-06	4.8116	3.94712	1.01871	ZFP36L2	ZFP36 ring finger protein like 2
204348_s_at	5.84e-05	3.95e-06	4.78352	3.83072	1.25167	LOC100507855///AK4	adenylate kinase 4, mitochondrial-like///adenylate kinase 4
206000_at	5.95e-05	4.04e-06	4.77847	3.80982	1.71424	MEP1A	meprin A subunit alpha
209406_at	6.68e-05	4.65e-06	-4.74621	3.67682	-1.2874	BAG2	BCL2 associated athanogene 2
205501_at	7.61e-05	5.43e-06	-4.71015	3.52896	-1.24064	PDE10A	phosphodiesterase 10A
1553319_at	8.07e-05	5.8e-06	4.69459	3.46541	1.37039	OXGR1	oxoglutarate receptor 1
235760_at	0.000104	7.78e-06	-4.62573	3.18607	-1.09207	NSD1	nuclear receptor binding SET domain protein 1
205892_s_at	0.000113	8.6e-06	4.60207	3.0908	2.13446	FABP1	fatty acid binding protein 1
209459_s_at	0.00012	9.2e-06	4.58609	3.02667	1.02795	ABAT	4-aminobutyrate aminotransferase
227655_at	0.000133	1.03e-05	4.55855	2.91655	1.11551	SNHG18	small nucleolar RNA host gene 18
214043_at	0.000167	1.36e-05	4.49321	2.65731	1.5494	PTPRD	protein tyrosine phosphatase, receptor type D
201116_s_at	0.000173	1.42e-05	4.48324	2.618	1.45534	CPE	carboxypeptidase E
210143_at	0.000173	1.42e-05	-4.48321	2.61789	-1.63637	ANXA10	annexin A10
228160_at	0.000177	1.46e-05	4.47617	2.59019	1.05816	LINC00667	long intergenic non-protein coding RNA 667
211140_s_at	0.000188	1.55e-05	-4.46061	2.52904	-1.18702	CASP2	caspase 2
213369_at	0.000229	1.96e-05	4.40467	2.31062	1.65555	CDHR1	cadherin related family member 1
214156_at	0.000326	2.96e-05	4.30289	1.91872	1.09738	MYRIP	myosin VIIA and Rab interacting protein
208937_s_at	0.000364	3.37e-05	4.27078	1.79658	1.21034	ID1	inhibitor of DNA binding 1, HLH protein
220751_s_at	0.00048	4.67e-05	4.18892	1.48845	1.13812	FAXDC2	fatty acid hydroxylase domain containing 2
214038_at	0.000536	5.31e-05	-4.15631	1.36701	-1.13969	CCL8	C-C motif chemokine ligand 8
239889_at	0.00067	6.89e-05	4.09002	1.12252	1.14348	SERP2	stress-associated endoplasmic reticulum protein family member 2
1567862_at	0.000778	8.18e-05	4.04553	0.960199	1.08764	DNAH14	dynein axonemal heavy chain 14
204748_at	0.000907	9.85e-05	-3.99732	0.785932	-1.05235	PTGS2	prostaglandin-endoperoxide synthase 2
214476_at	0.000972	0.000107	-3.97608	0.709697	-1.60651	TFF2	trefoil factor 2
227676_at	0.00108	0.000121	3.94262	0.590258	1.12742	FAM3D	family with sequence similarity 3 member D
228538_at	0.00132	0.000153	3.88149	0.374209	1.12054	ZNF662	zinc finger protein 662
1558216_at	0.00132	0.000153	-3.88038	0.370305	-1.04319	AFAP1-AS1	AFAP1 antisense RNA 1
209598_at	0.00147	0.000173	-3.84813	0.257456	-1.22418	PNMA2	paraneoplastic Ma antigen 2
1568813_at	0.0015	0.000178	3.84008	0.229432	1.06951	SLC16A1-AS1	SLC16A1 antisense RNA 1
220376_at	0.0021	0.000266	3.73187	-0.142861	1.07181	LRRC19	leucine rich repeat containing 19
235201_at	0.00363	0.000509	3.55	-0.748448	1.04409	FOXP2	forkhead box P2
230784_at	0.00514	0.000772	3.43008	-1.13368	2.09223	PRAC1	prostate cancer susceptibility candidate 1
